# Supplementary material for: Sex Differences in HIV Prevalence Persist over Time: Evidence from 18 Countries in Sub-Saharan Africa
Source: PLoS One. 2016 Feb 3;11(2):e0148502. doi: 10.1371/journal.pone.0148502 (PMC4739589; doi:10.1371/journal.pone.0148502)
Supplement: S1 Table — (XLSX) [file pone.0148502.s001.xlsx]

## Sheet: Supplementary table 1 - Supplem
	Urban					Rural
Country	Female		Male		PR (95 % CI)	Female		Male		PR (95 % CI)
	HIV+ (%)	n	HIV+ (%)	n		HIV+ (%)	n	HIV+ (%)	n
Burkina Faso
2003	2.35	470	1.03	339	2.30 (0.58 - 9.08)	0.85	1234	0.54	1015	1.53 (0.54 - 4.35)
2010	0.68	1163	0.94	852	0.73 (0.25 - 2.12)	0.05	2056	0.23	1590	0.26 (0.05 - 1.38)
Cameroon
2004	5.43	1206	1.42	1112	3.82 (2.15 - 6.78)	3.40	1142	1.49	961	2.14 (1.04 - 4.39)
2011	2.79	1682	0.51	1498	5.49 (2.35 - 12.82)	2.56	1458	0.45	1228	5.27 (2.45 - 11.32)
DR Congo
2007	0.82	999	1.05	780	0.79 (0.24 - 2.62)	0.29	953	1.03	808	0.31 (0.05 - 2.03)
2013-14	0.86	1449	0.41	1149	1.94 (0.61 - 6.16)	1.13	2318	0.34	1799	3.27 (0.49 - 21.96)
Côte d´Ivoire
2005	3.10	946	0.38	664	9.09 (2.04 - 40.45)	1.60	1064	0.17	974	9.61 (1.81 - 50.89)
2011-12	2.47	997	0.08	785	29.41 (6.47 - 133.74)	1.73	897	0.59	767	2.90 (0.72 - 11.66)
Liberia
2007	2.49	1250	0.85	911	2.99 (1.06 - 8.39)	0.94	1230	0.28	1003	3.15 (0.49 - 20.13)
2013	1.88	737	1.02	634	1.78 (0.56 - 5.67)	0.55	924	0.32	747	1.58 (0.36 - 6.94)
Guinea
2005	1.87	523	0	479	—	0.70	834	1.20	557	0.58 (0.18 - 1.82)
2012	1.60	834	0.63	641	2.58 (0.78 - 8.55)	1.13	1068	0.24	693	4.92 (0.93 - 25.95)
Mali
2001	0.77	452	0.55	326	1.52 (0.29 - 7.95)	1.63	1054	0.13	651	12.45 (1.78 - 86.86)
2006	0.74	791	0.96	546	0.77 (0.17 - 3.48)	1.07	1137	0.56	829	1.86 (0.57 - 6.08)
2012-13	1.49	656	0	353	—	1.00	1181	0.38	715	2.67 (0.51 - 14.03)
Niger
2006	0.51	629	0	553	—	0.52	1055	0.39	559	1.16 (0.25 - 5.29)
2012	0.37	577	0	429	—	0	2517	0	629	1.00 (0.88 - 1.14)
Senegal
2005	0.47	911	0	780	—	0.42	1080	0.18	702	2.02 (0.22 - 18.60)
2010-11	0.21	1008	0	879	—	0.49	1424	0.12	1037	3.50 (0.89 - 13.67)
Sierra Leone
2008	2.03	575	1.05	492	1.83 (0.57 - 5.94)	0.96	561	0	379	—
2013	2.03	1503	0.88	1156	2.27 (1.06 - 4.86)	0.90	1591	0.63	1199	1.43 (0.62 - 3.29)
Ethiopia
2005	3.33	816	0.29	523	11.77 (3.29 - 42.13)	0.55	1672	0.22	1447	2.59 (0.74 - 9.08)
2011	0.90	2230	0.10	1384	9.22 (2.39 - 35.55)	0.35	4220	0.11	3393	3.20 (0.80 - 12.76)
Rwanda
2005	4.05	586	1.13	451	4.05 (1.53 - 10.71)	1.00	1872	0.21	1544	4.63 (1.32 - 16.25)
2010	3.71	562	1.47	436	2.52 (1.04 - 6.08)	1.12	2381	0.16	2147	6.63 (1.99 - 22.06)
Kenya
2003	7.56	434	2.59	334	2.87 (1.30 - 6.34)	5.31	982	0.84	900	5.54 (2.80 - 10.94)
2008-09	4.83	456	0.81	292	6.02 (1.88 - 19.30)	4.47	1153	1.12	956	3.70 (1.91 - 7.20)
Tanzania
2003-04	5.47	712	5.56	489	1.03 (0.64 - 1.64)	3.21	1730	1.81	1487	1.65 (1.03 - 2.63)
2007-08	5.16	819	1.48	575	3.28 (1.32 - 8.13)	3.07	2766	0.95	2236	2.78 (1.52 - 5.06)
2011-12	3.93	1016	2.37	728	1.71 (0.73 - 4.00)	2.19	3138	0.74	2509	2.78 (1.62 - 4.76)
Lesotho
2004	21.35	303	4.61	208	4.37 (1.67 - 11.45)	13.92	1082	6.20	833	2.07 (1.49 - 2.87)
2009	17.90	377	5.85	272	2.56 (1.33 - 4.95)	11.86	1340	3.58	1107	3.26 (2.28 - 4.65)
Malawi
2004	13.29	197	0.31	141	44.21 (5.71 - 342.48)	8.20	1039	2.54	739	2.94 (1.72 - 5.01)
2010	11.17	425	2.95	417	3.72 (1.61 - 8.61)	3.73	2635	1.61	2294	2.19 (1.41 - 3.38)
Zambia
2001-02	15.24	342	3.67	215	4.30 (3.16 - 5.86)	8.19	614	2.61	454	2.95 (1.84 - 4.72)
2007	11.15	1179	5.68	931	2.00 (1.45 - 2.77)	6.21	1191	2.94	1006	2.05 (1.31 - 3.23)
2013-14	10.73	3216	7.35	2536	1.45 (1.15 - 1.84)	4.81	3159	3.58	2710	1.26 (0.98 - 1.62)
Zimbabwe
2005-06	11.22	1205	4.39	818	2.55 (1.72 - 3.77)	10.87	2207	4.14	1899	2.33 (1.76 - 3.08)
2010-11	8.99	1151	4.50	715	1.98 (1.21 - 3.23)	6.46	2098	3.22	1890	1.92 (1.45 - 2.56)
