# Supplementary material for: Sex Differences in HIV Prevalence Persist over Time: Evidence from 18 Countries in Sub-Saharan Africa
Source: PLoS One. 2016 Feb 3;11(2):e0148502. doi: 10.1371/journal.pone.0148502 (PMC4739589; doi:10.1371/journal.pone.0148502)
Supplement: S2 Table — (XLSX) [file pone.0148502.s002.xlsx]

## Sheet: Supplementary table 2 - Table 3
		Urban										Rural
		Never married					Married or living together					Never married					Married or living together
		Female		Male		PR (95 % CI)	Female		Male		PR (95 % CI)	Female		Male		PR (95 % CI)	Female		Male		PR (95 % CI)
		HIV+ (%)	n	HIV+ (%)	n		HIV+ (%)	n	HIV+ (%)	n		HIV+ (%)	n	HIV+ (%)	n		HIV+ (%)	n	HIV+ (%)	n
	Western and Central Africa
	1. year	1.72	6306	0.92	7313	2.12 (1.05 - 4.26)	2.85	3789	0.84	858	3.51 (0.95 - 12.98)	0.78	4528	0.97	7816	0.78 (0.22 - 2.86)	1.06	7465	0.26	1504	5.17 (1.85 - 14.43)
	2. year	0.98	6927	0.40	7869	2.60 (1.45 - 4.66)	2.35	3367	0.30	461	9.15 (2.42 - 34.62)	0.77	5680	0.34	8904	2.84 (1.11 - 7.23)	1.03	8051	0.31	1348	3.44 (1.45 - 8.16)
	Eastern Africa
	1. year	2.09	1115	0.38	923	6.54 (2.29 - 18.72)	10.41	211	0	41	—	0.20	2177	0.16	2599	1.43 (0.33 - 6.27)	1.09	1221	0.62	363	1.79 (0.41 - 7.87)
	2. year	0.93	2332	0.28	1956	3.86 (1.54 - 9.68)	3.97	779	1.40	141	3.35 (0.93 - 12.10)	0.86	4558	0.34	5647	3.10 (1.53 - 6.29)	1.45	2802	0.24	777	6.97 (1.51 - 32.15)
	Southern Africa
	1. year	7.42	1901	3.28	1922	2.56 (1.82 - 3.60)	16.94	836	15.46	140	—	5.68	2546	2.76	3821	2.51 (1.84 - 3.41)	10.68	2657	8.25	595	1.48 (0.94 - 2.33)
	2. year	8.65	3498	6.09	3641	1.53 (1.20 - 1.94)	12.76	1447	8.16	256	1.77 (0.96 - 3.27)	3.56	4632	2.74	6819	1.52 (1.17 - 1.99)	6.26	4126	4.73	1090	1.59 (1.08 - 2.34)
