# Supplementary material for: Sex Differences in HIV Prevalence Persist over Time: Evidence from 18 Countries in Sub-Saharan Africa
Source: PLoS One. 2016 Feb 3;11(2):e0148502. doi: 10.1371/journal.pone.0148502 (PMC4739589; doi:10.1371/journal.pone.0148502)
Supplement: S3 Table — (XLSX) [file pone.0148502.s003.xlsx]

## Sheet: Supplementary table 3 - Table 4
		Urban										Rural
		Low					High					Low					High
		Female		Male		PR (95 % CI)	Female		Male		PR (95 % CI)	Female		Male		PR (95 % CI)	Female		Male		PR (95 % CI)
		HIV+ (%)	n	HIV+ (%)	n		HIV+ (%)	n	HIV+ (%)	n		HIV+ (%)	n	HIV+ (%)	n		HIV+ (%)	n	HIV+ (%)	n
	Western and Central Africa
	1. year	2.55	5355	0.67	2969	3.50 (1.68 - 7.27)	1.97	5149	1.05	5579	1.92 (0.98 - 3.77)	0.66	6754	0.86	3068	0.75 (0.28 - 1.99)	1.31	5631	0.86	6487	1.51 (0.50 - 4.60)
	2. year	2.01	4187	0.43	2212	4.27 (1.58 - 11.57)	1.20	6414	0.38	6161	3.14 (1.81 - 5.46)	0.58	6869	0.28	3121	1.89 (0.83 - 4.33)	1.35	7230	0.35	7237	3.83 (1.36 - 10.77)
	Eastern Africa
	1. year	4.81	1040	2.16	637	2.20 (0.95 - 5.12)	4.89	796	0.70	671	7.03 (2.44 - 20.24)	1.56	3633	0.33	2820	4.39 (1.99 - 9.66)	3.35	893	0.56	1071	5.96 (2.43 - 14.63)
	2. year	1.84	1866	0.53	1026	3.40 (1.49 - 7.74)	1.79	1382	0.20	1086	9.52 (3.01 - 30.09)	0.91	5956	0.19	4640	4.62 (1.96 - 10.91)	2.66	1798	0.75	1856	3.71 (1.58 - 8.70)
	Southern Africa
	1. year	17.33	699	5.12	490	3.06 (1.86 - 5.05)	10.11	2185	4.50	1608	2.30 (1.73 - 3.06)	7.60	2565	3.60	2040	1.85 (1.35 - 2.55)	10.65	2954	3.64	2437	2.77 (2.14 - 3.59)
	2. year	13.00	1169	6.96	778	1.64 (1.07 - 2.53)	9.89	3999	6.26	3161	1.59 (1.25 - 2.04)	4.97	3683	2.28	3243	1.86 (1.34 - 2.57)	5.60	5546	3.53	4755	1.58 (1.28 - 1.94)
