# Supplementary material for: Sex Differences in HIV Prevalence Persist over Time: Evidence from 18 Countries in Sub-Saharan Africa
Source: PLoS One. 2016 Feb 3;11(2):e0148502. doi: 10.1371/journal.pone.0148502 (PMC4739589; doi:10.1371/journal.pone.0148502)
Supplement: S4 Table — (XLSX) [file pone.0148502.s004.xlsx]

## Sheet: Supplementary table 4 - Table 1
Table 1, appendix: Educational categories
	Urban		Rural
	Low	High	Low	High
Western/Central	Complete primary or lower	Incomplete secondary or higher	No education	Incomplete primary or higher (all education)
Eastern	Complete primary or lower	Incomplete secondary or higher	Incomplete primary or lower	Complete primary or higher
Southern	Complete primary or lower	Incomplete secondary or higher	Incomplete primary or lower	Complete primary or higher
